# Supplementary material for: A scalable reinforcement learning approach for screening large peptide libraries for bioactive peptide discovery
Source: Nat Commun. 2025 Nov 27;16:11685. doi: 10.1038/s41467-025-66748-y (PMC12748989; doi:10.1038/s41467-025-66748-y)
Supplement: Supplementary file 4 — Source Dataset [file 41467_2025_66748_MOESM4_ESM.xlsx]

## Sheet: Dmastoparan MDA-MB231 12.5uM, 
This dataset is used for training the regression oracle. The training results are visualized in supplemental figure 4.
Peptide Name	Sequence	Average	Stdev
W2	IWLKALAALAKKIL	98.3458	0.625164
W5	INLKWLAALAKKIL	97.3063	0.645461
L2	ILLKALAALAKKIL	95.7612	2.03253
W7	INLKALWALAKKIL	92.6725	2.88165
V2	IVLKALAALAKKIL	91.4206	2.27026
L10	INLKALAALLKKIL	86.3514	4.7857
V10	INLKALAALVKKIL	85.9235	0.942168
L12	INLKALAALAKLIL	85.0992	4.67604
L13	INLKALAALAKKLL	83.7429	3.99304
I2	IILKALAALAKKIL	82.9517	3.66563
Y2	IYLKALAALAKKIL	75.0702	3.73055
W11	INLKALAALAWKIL	74.1582	4.67045
L7	INLKALLALAKKIL	74.1173	3.52878
Y7	INLKALYALAKKIL	74.0703	3.09276
I7	INLKALIALAKKIL	72.6071	3.05254
I5	INLKILAALAKKIL	71.3869	2.67972
G2	IGLKALAALAKKIL	71.0378	2.93844
W13	INLKALAALAKKWL	70.7641	3.24059
W3	INWKALAALAKKIL	65.1242	1.04787
W12	INLKALAALAKWIL	64.637	3.54655
W8	INLKALAWLAKKIL	62.4515	2.03117
L11	INLKALAALALKIL	59.9826	4.40728
T2	ITLKALAALAKKIL	59.8803	3.63089
L1	LNLKALAALAKKIL	57.5292	6.25218
V7	INLKALVALAKKIL	57.1739	8.54642
W14	INLKALAALAKKIW	56.1495	1.00477
I10	INLKALAALIKKIL	54.8759	0.687693
H8	INLKALAHLAKKIL	53.8201	0.29752
N12	INLKALAALAKNIL	52.6491	4.38656
V12	INLKALAALAKVIL	51.0657	4.8368
V11	INLKALAALAVKIL	50.781	4.78985
Y8	INLKALAYLAKKIL	50.1841	3.82572
W4	INLWALAALAKKIL	50.1282	0.970519
N4	INLNALAALAKKIL	50.001	6.49099
W10	INLKALAALWKKIL	49.5675	2.24544
G7	INLKALGALAKKIL	49.0864	6.97325
Y1	YNLKALAALAKKIL	48.2987	5.91645
Y12	INLKALAALAKYIL	47.3973	3.06088
N3	INNKALAALAKKIL	47.2847	6.9161
L5	INLKLLAALAKKIL	46.6396	1.16942
N8	INLKALANLAKKIL	46.3177	2.63695
Q8	INLKALAQLAKKIL	46.0978	10.1145
A11	INLKALAALAAKIL	45.8441	1.51173
N5	INLKNLAALAKKIL	45.6062	1.62357
S-Mas#2		45.0033	5.06871
G1	GNLKALAALAKKIL	44.9778	5.21786
K8	INLKALAKLAKKIL	44.6441	2.83895
I12	INLKALAALAKIIL	44.3343	5.69884
K2	IKLKALAALAKKIL	44.3131	2.83425
Q1	QNLKALAALAKKIL	44.2177	7.12473
Y5	INLKYLAALAKKIL	43.7779	7.41521
V9	INLKALAAVAKKIL	43.1794	3.79393
V8	INLKALAVLAKKIL	43.0954	8.32416
P1	PNLKALAALAKKIL	43.0723	0.0649471
A12	INLKALAALAKAIL	42.9356	1.96207
W6	INLKAWAALAKKIL	42.8966	0.174
V14	INLKALAALAKKIV	42.849	5.33991
E13	INLKALAALAKKEL	42.4043	5.24585
W1	WNLKALAALAKKIL	42.4034	1.47334
R8	INLKALARLAKKIL	42.355	4.36727
Y11	INLKALAALAYKIL	42.1135	3.90367
Lab Mastoparan L		41.709	1.70704
Q5	INLKQLAALAKKIL	41.3502	5.39845
Q11	INLKALAALAQKIL	41.2471	1.03258
G3	INGKALAALAKKIL	40.6724	4.59971
N11	INLKALAALANKIL	40.5108	12.2483
R2	IRLKALAALAKKIL	40.227	2.8858
I8	INLKALAILAKKIL	40.0855	7.79933
Y3	INYKALAALAKKIL	39.9685	6.66667
S2	ISLKALAALAKKIL	39.9159	2.25913
G5	INLKGLAALAKKIL	39.6978	6.97224
S13	INLKALAALAKKSL	39.6113	9.28455
E8	INLKALAELAKKIL	39.5903	3.72052
Y13	INLKALAALAKKYL	39.3488	5.84769
E6	INLKAEAALAKKIL	39.2363	3.18848
K5	INLKKLAALAKKIL	39.1552	0.995924
E2	IELKALAALAKKIL	39.1083	2.86591
G4	INLGALAALAKKIL	39.0682	9.2911
T5	INLKTLAALAKKIL	39.042	2.56038
S12	INLKALAALAKSIL	38.966	3.41045
S14	INLKALAALAKKIS	38.8299	11.1175
L8	INLKALALLAKKIL	38.4504	3.02213
T13	INLKALAALAKKTL	38.2444	2.1202
K7	INLKALKALAKKIL	38.2404	3.21283
A2	IALKALAALAKKIL	38.1038	2.93355
V13	INLKALAALAKKVL	38.0334	9.27317
H7	INLKALHALAKKIL	37.3401	6.32008
T1	TNLKALAALAKKIL	37.2219	2.14891
R11	INLKALAALARKIL	37.1061	1.12332
H1	HNLKALAALAKKIL	37.0221	1.98944
R4	INLRALAALAKKIL	36.9563	5.07256
P2	IPLKALAALAKKIL	36.9174	11.5579
A4	INLAALAALAKKIL	36.5883	2.22094
I11	INLKALAALAIKIL	36.5354	6.11533
V5	INLKVLAALAKKIL	36.2551	9.06559
T14	INLKALAALAKKIT	36.2451	5.00902
T8	INLKALATLAKKIL	35.9719	11.8754
R7	INLKALRALAKKIL	35.9182	2.85331
K1	KNLKALAALAKKIL	35.9182	2.85331
V3	INVKALAALAKKIL	35.8976	22.0414
P9	INLKALAAPAKKIL	35.5446	8.09365
Q12	INLKALAALAKQIL	35.4495	2.31023
R12	INLKALAALAKRIL	35.2659	3.57593
H2	IHLKALAALAKKIL	35.1529	18.1594
Q4	INLQALAALAKKIL	34.9808	3.67497
Y4	INLYALAALAKKIL	34.4143	5.20208
S-Mas#1		34.2215	9.68626
S7	INLKALSALAKKIL	34.1343	9.00291
L4	INLLALAALAKKIL	34.0791	2.1933
E14	INLKALAALAKKIE	33.8434	12.1798
I14	INLKALAALAKKII	33.7751	5.88803
Q2	IQLKALAALAKKIL	33.3572	6.64426
V4	INLVALAALAKKIL	32.9047	10.9439
S8	INLKALASLAKKIL	32.8816	2.55479
T11	INLKALAALATKIL	32.1267	8.3581
S1	SNLKALAALAKKIL	31.5771	3.96541
R1	RNLKALAALAKKIL	31.3783	6.05894
I6	INLKAIAALAKKIL	31.3138	5.43551
H12	INLKALAALAKHIL	31.16	15.2123
I4	INLIALAALAKKIL	30.9221	6.26802
Q9	INLKALAAQAKKIL	30.6331	11.8911
I3	INIKALAALAKKIL	30.5933	5.71202
S10	INLKALAALSKKIL	30.5653	0.8072
A1	ANLKALAALAKKIL	30.2333	0.603271
K13	INLKALAALAKKKL	29.9957	5.67126
T7	INLKALTALAKKIL	29.9324	6.08667
T4	INLTALAALAKKIL	29.8701	2.89069
G11	INLKALAALAGKIL	29.778	4.1891
S6	INLKASAALAKKIL	29.7699	5.45618
Y14	INLKALAALAKKIY	29.2623	6.96619
N13	INLKALAALAKKNL	29.0846	6.59886
N7	INLKALNALAKKIL	28.8818	4.47279
P10	INLKALAALPKKIL	28.7019	17.4601
V1	VNLKALAALAKKIL	28.5856	22.834
G8	INLKALAGLAKKIL	28.4057	1.46786
G14	INLKALAALAKKIG	28.3643	17.0289
S11	INLKALAALASKIL	28.2862	0.210511
S4	INLSALAALAKKIL	28.0357	3.91287
E4	INLEALAALAKKIL	27.9326	7.08751
E7	INLKALEALAKKIL	27.5958	2.63584
Y9	INLKALAAYAKKIL	27.288	6.54934
T10	INLKALAALTKKIL	27.2715	6.6819
S9	INLKALAASAKKIL	27.2293	6.3143
R5	INLKRLAALAKKIL	27.1833	4.63594
H11	INLKALAALAHKIL	27.1728	14.3624
T12	INLKALAALAKTIL	27.1643	7.33681
G6	INLKAGAALAKKIL	27.1038	4.82574
Y10	INLKALAALYKKIL	27.1013	7.01423
W9	INLKALAAWAKKIL	26.5648	4.03489
H5	INLKHLAALAKKIL	26.5106	11.8701
S5	INLKSLAALAKKIL	26.0666	6.01936
I9	INLKALAAIAKKIL	25.9927	1.6108
E1	ENLKALAALAKKIL	25.5598	2.60605
P5	INLKPLAALAKKIL	25.1894	17.6077
N1	NNLKALAALAKKIL	25.1532	8.28567
R3	INRKALAALAKKIL	24.609	5.37883
H13	INLKALAALAKKHL	24.5783	14.6436
A13	INLKALAALAKKAL	24.196	2.08403
Q7	INLKALQALAKKIL	23.653	7.89437
G13	INLKALAALAKKGL	23.4491	8.15977
A9	INLKALAAAAKKIL	23.1985	2.00151
Y6	INLKAYAALAKKIL	22.8055	4.5997
K10	INLKALAALKKKIL	22.5673	1.67587
T3	INTKALAALAKKIL	21.7833	1.0294
K3	INKKALAALAKKIL	21.542	1.50065
E12	INLKALAALAKEIL	21.4723	7.52248
H4	INLHALAALAKKIL	21.387	17.204
K14	INLKALAALAKKIK	21.2164	4.64154
Q3	INQKALAALAKKIL	20.3646	6.33229
G10	INLKALAALGKKIL	20.1107	7.10626
E11	INLKALAALAEKIL	19.6815	7.73664
K9	INLKALAAKAKKIL	18.9586	1.31336
H9	INLKALAAHAKKIL	18.6976	7.44624
T9	INLKALAATAKKIL	18.2148	4.97729
A3	INAKALAALAKKIL	17.9778	3.98741
G12	INLKALAALAKGIL	17.8169	7.88578
P3	INPKALAALAKKIL	17.7289	2.56551
A6	INLKAAAALAKKIL	16.1268	2.07097
E5	INLKELAALAKKIL	15.4865	10.7382
H14	INLKALAALAKKIH	14.7055	8.95384
E3	INEKALAALAKKIL	14.5974	16.0779
R13	INLKALAALAKKRL	13.2975	6.87751
R9	INLKALAARAKKIL	12.7524	4.12608
A14	INLKALAALAKKIA	12.3553	2.10311
S3	INSKALAALAKKIL	12.1099	1.76502
R6	INLKARAALAKKIL	11.7131	7.741
R10	INLKALAALRKKIL	11.5132	2.61393
G9	INLKALAAGAKKIL	11.2187	7.72923
P4	INLPALAALAKKIL	10.9719	24.0438
H3	INHKALAALAKKIL	10.8919	14.0292
V6	INLKAVAALAKKIL	10.4144	11.9831
N10	INLKALAALNKKIL	9.75369	5.01586
T6	INLKATAALAKKIL	9.30614	17.7287
Q13	INLKALAALAKKQL	9.2166	10.6965
R14	INLKALAALAKKIR	9.08508	1.37197
P8	INLKALAPLAKKIL	8.42766	4.50609
E10	INLKALAALEKKIL	7.89149	3.22041
N6	INLKANAALAKKIL	7.40182	7.08964
K6	INLKAKAALAKKIL	7.2133	2.05505
Q10	INLKALAALQKKIL	6.18606	17.9131
E9	INLKALAAEAKKIL	4.31391	5.62788
N9	INLKALAANAKKIL	3.24164	5.83249
H6	INLKAHAALAKKIL	1.27523	15.6543
P14	INLKALAALAKKIP	0.692975	23.1766
Q14	INLKALAALAKKIQ	0.399531	7.45538
P11	INLKALAALAPKIL	-0.0781427	0.183295
P7	INLKALPALAKKIL	-0.645554	22.6224
N14	INLKALAALAKKIN	-1.85139	13.3317
H10	INLKALAALHKKIL	-5.96833	22.267
Q6	INLKAQAALAKKIL	-10.4473	11.5594
P6	INLKAPAALAKKIL	-16.4349	19.905
P13	INLKALAALAKKPL	-16.5854	22.3688
P12	INLKALAALAKPIL	-19.0406	25.6652

## Sheet: Mastoparan PBMC, Supp Fig 6
This dataset is used for training the PBMC regression model. The training results are visualized in supplemental figure 6.
Peptide Name	Sequence	Average	Stdev
W2	IWLKALAALAKKIL	92.9669	2.50419
W5	INLKWLAALAKKIL	88.7179	3.09144
L12	INLKALAALAKLIL	80.1821	6.16534
L2	ILLKALAALAKKIL	76.9101	17.9669
W12	INLKALAALAKWIL	73.0011	7.06141
W7	INLKALWALAKKIL	70.534	5.89358
V2	IVLKALAALAKKIL	65.6691	1.82488
W11	INLKALAALAWKIL	64.4734	6.60245
Y2	IYLKALAALAKKIL	57.84	9.09785
L10	INLKALAALLKKIL	52.7294	3.99517
W8	INLKALAWLAKKIL	51.7838	7.04143
I2	IILKALAALAKKIL	42.1735	8.26707
I7	INLKALIALAKKIL	39.466	11.4585
L13	INLKALAALAKKLL	38.8767	2.06177
V10	INLKALAALVKKIL	37.352	3.73005
L7	INLKALLALAKKIL	35.4322	4.6015
W4	INLWALAALAKKIL	30.4839	11.7323
I5	INLKILAALAKKIL	29.3206	0.758392
I10	INLKALAALIKKIL	25.836	6.86306
L5	INLKLLAALAKKIL	25.5295	6.46122
W13	INLKALAALAKKWL	24.9289	5.34445
L11	INLKALAALALKIL	23.4198	9.09587
W3	INWKALAALAKKIL	22.6054	2.02894
Y12	INLKALAALAKYIL	22.3509	15.5221
V7	INLKALVALAKKIL	22.1422	6.4145
Y8	INLKALAYLAKKIL	22.0038	14.6461
I12	INLKALAALAKIIL	20.8332	1.57781
T2	ITLKALAALAKKIL	20.7916	7.64632
S2	ISLKALAALAKKIL	20.6714	5.01189
L1	LNLKALAALAKKIL	20.4049	7.74218
W1	WNLKALAALAKKIL	19.8521	7.72363
W6	INLKAWAALAKKIL	18.297	2.26892
V12	INLKALAALAKVIL	18.2596	1.4393
I8	INLKALAILAKKIL	17.9616	8.94813
A12	INLKALAALAKAIL	17.0691	4.8872
Y7	INLKALYALAKKIL	16.9599	12.5648
L8	INLKALALLAKKIL	16.9354	5.87968
N8	INLKALANLAKKIL	16.8851	3.0246
Y13	INLKALAALAKKYL	16.5864	10.108
Y11	INLKALAALAYKIL	16.0926	11.9339
G4	INLGALAALAKKIL	15.8704	5.0242
G2	IGLKALAALAKKIL	15.6884	8.24873
W10	INLKALAALWKKIL	15.3863	1.9251
L4	INLLALAALAKKIL	15.2128	8.19981
G11	INLKALAALAGKIL	15.1682	6.15667
Q11	INLKALAALAQKIL	14.9552	7.0823
I3	INIKALAALAKKIL	14.9456	8.3074
Y1	YNLKALAALAKKIL	14.8394	5.71444
T1	TNLKALAALAKKIL	14.7113	6.61491
I14	INLKALAALAKKII	14.5337	3.57033
K2	IKLKALAALAKKIL	14.3506	6.13467
V11	INLKALAALAVKIL	14.2972	3.25959
W14	INLKALAALAKKIW	13.9862	1.85526
K8	INLKALAKLAKKIL	13.8127	5.19639
G12	INLKALAALAKGIL	13.7945	4.43643
Q1	QNLKALAALAKKIL	13.6421	3.2894
I6	INLKAIAALAKKIL	13.3589	2.58859
Q2	IQLKALAALAKKIL	13.2802	7.43138
E8	INLKALAELAKKIL	13.1597	2.95173
T4	INLTALAALAKKIL	12.9948	5.67259
T5	INLKTLAALAKKIL	12.9165	4.1745
I9	INLKALAAIAKKIL	12.8506	12.5839
N4	INLNALAALAKKIL	12.5207	2.67527
Q10	INLKALAALQKKIL	12.3938	6.76456
Lab Mastoparan L		12.353	1.61657
Y5	INLKYLAALAKKIL	12.3024	10.3037
Y9	INLKALAAYAKKIL	11.8226	7.04525
E2	IELKALAALAKKIL	11.8092	2.99352
G7	INLKALGALAKKIL	11.7718	3.59492
T8	INLKALATLAKKIL	11.6569	6.85948
V13	INLKALAALAKKVL	11.5837	2.37351
A4	INLAALAALAKKIL	11.5193	1.18108
A11	INLKALAALAAKIL	11.43	9.66863
G10	INLKALAALGKKIL	11.4267	6.66046
Y10	INLKALAALYKKIL	11.2083	8.68997
S-Mas#2		11.0887	6.57701
V8	INLKALAVLAKKIL	11.0844	3.6971
V1	VNLKALAALAKKIL	10.9012	1.85978
N7	INLKALNALAKKIL	10.586	2.04909
T12	INLKALAALAKTIL	10.5164	2.92431
Q3	INQKALAALAKKIL	10.4738	7.89526
K5	INLKKLAALAKKIL	10.3023	1.75211
T11	INLKALAALATKIL	10.2886	2.86129
V9	INLKALAAVAKKIL	10.0305	3.99314
S5	INLKSLAALAKKIL	9.92864	7.12067
Q7	INLKALQALAKKIL	9.24582	1.38316
A2	IALKALAALAKKIL	9.18326	3.49642
N14	INLKALAALAKKIN	9.15045	1.78562
T3	INTKALAALAKKIL	8.95525	4.00604
T10	INLKALAALTKKIL	8.85302	2.87886
G3	INGKALAALAKKIL	8.74478	0.727439
E1	ENLKALAALAKKIL	8.36871	1.32722
N1	NNLKALAALAKKIL	8.00333	2.9633
S4	INLSALAALAKKIL	7.69958	11.6744
G9	INLKALAAGAKKIL	7.30238	3.84713
N13	INLKALAALAKKNL	7.072	4.26725
G13	INLKALAALAKKGL	6.83237	10.6411
R2	IRLKALAALAKKIL	6.82341	4.3098
N6	INLKANAALAKKIL	6.76818	2.26836
T14	INLKALAALAKKIT	6.66269	9.10195
N5	INLKNLAALAKKIL	6.59063	4.72043
W9	INLKALAAWAKKIL	6.53077	8.02015
K14	INLKALAALAKKIK	6.4564	3.82495
G1	GNLKALAALAKKIL	6.43633	10.2239
A14	INLKALAALAKKIA	6.42343	2.37904
V5	INLKVLAALAKKIL	6.23457	0.206241
E7	INLKALEALAKKIL	6.22054	5.26959
E11	INLKALAALAEKIL	5.95901	1.28966
N12	INLKALAALAKNIL	5.91672	2.84858
E3	INEKALAALAKKIL	5.89907	2.23473
R9	INLKALAARAKKIL	5.88668	6.57679
R10	INLKALAALRKKIL	5.82122	3.23594
K7	INLKALKALAKKIL	5.80613	4.61212
I4	INLIALAALAKKIL	5.73646	12.4273
H2	IHLKALAALAKKIL	5.67468	3.42198
A13	INLKALAALAKKAL	5.57341	6.62651
Q8	INLKALAQLAKKIL	5.55345	6.58761
R11	INLKALAALARKIL	5.50306	2.42061
A1	ANLKALAALAKKIL	5.46302	8.75657
I11	INLKALAALAIKIL	5.29514	12.6185
S3	INSKALAALAKKIL	5.17765	2.71574
E4	INLEALAALAKKIL	5.1636	6.23477
Y3	INYKALAALAKKIL	5.09656	6.96462
K13	INLKALAALAKKKL	4.99984	10.0488
E12	INLKALAALAKEIL	4.97002	3.69174
H7	INLKALHALAKKIL	4.93471	3.76055
R8	INLKALARLAKKIL	4.89932	8.40965
N11	INLKALAALANKIL	4.62391	2.39761
G5	INLKGLAALAKKIL	4.31347	5.35849
Y4	INLYALAALAKKIL	3.78921	8.415
T7	INLKALTALAKKIL	3.74061	6.2895
S11	INLKALAALASKIL	3.71399	4.66913
H5	INLKHLAALAKKIL	3.51551	6.65853
V4	INLVALAALAKKIL	3.31724	3.25483
T13	INLKALAALAKKTL	3.30698	5.03176
G6	INLKAGAALAKKIL	3.25602	6.10009
E6	INLKAEAALAKKIL	3.21122	2.95419
R7	INLKALRALAKKIL	3.18211	0.122422
E5	INLKELAALAKKIL	3.13524	0.67264
N9	INLKALAANAKKIL	3.08332	2.54541
V14	INLKALAALAKKIV	3.08214	3.40862
G14	INLKALAALAKKIG	3.06911	12.1648
E14	INLKALAALAKKIE	2.99822	2.75682
T9	INLKALAATAKKIL	2.30894	2.68256
Q9	INLKALAAQAKKIL	2.08697	2.56636
S12	INLKALAALAKSIL	1.96047	1.02464
N10	INLKALAALNKKIL	1.8653	1.81962
G8	INLKALAGLAKKIL	1.42114	9.72612
S10	INLKALAALSKKIL	1.27108	1.41698
K1	KNLKALAALAKKIL	1.22705	7.33976
Q14	INLKALAALAKKIQ	1.10883	6.54443
H1	HNLKALAALAKKIL	0.935915	6.34276
T6	INLKATAALAKKIL	0.89117	4.14238
Q5	INLKQLAALAKKIL	0.711479	14.7894
S-Mas#1		0.683123	8.27016
R4	INLRALAALAKKIL	0.666959	6.70306
H12	INLKALAALAKHIL	0.531548	6.33693
E9	INLKALAAEAKKIL	0.426795	2.70686
P5	INLKPLAALAKKIL	0.277628	6.54518
K10	INLKALAALKKKIL	0.0555905	6.08971
E10	INLKALAALEKKIL	-0.234395	1.44235
H13	INLKALAALAKKHL	-0.415998	5.78427
R5	INLKRLAALAKKIL	-0.419151	3.49853
Y14	INLKALAALAKKIY	-0.437551	11.4585
H11	INLKALAALAHKIL	-0.617867	5.21143
P1	PNLKALAALAKKIL	-0.630347	6.65761
N3	INNKALAALAKKIL	-0.805415	1.4056
Q13	INLKALAALAKKQL	-1.13183	11.7551
A6	INLKAAAALAKKIL	-1.6231	3.51803
R14	INLKALAALAKKIR	-1.72595	4.57552
K6	INLKAKAALAKKIL	-1.88286	4.98302
R1	RNLKALAALAKKIL	-2.10298	8.17983
H4	INLHALAALAKKIL	-2.6725	8.78159
K9	INLKALAAKAKKIL	-2.72582	7.58659
P12	INLKALAALAKPIL	-2.81448	5.2614
R3	INRKALAALAKKIL	-2.84551	4.57665
E13	INLKALAALAKKEL	-2.90739	0.53636
Q6	INLKAQAALAKKIL	-3.27338	22.4905
A9	INLKALAAAAKKIL	-3.74591	2.75576
S14	INLKALAALAKKIS	-3.75971	3.316
Q12	INLKALAALAKQIL	-3.93378	19.8969
Q4	INLQALAALAKKIL	-3.9555	17.6706
S7	INLKALSALAKKIL	-4.11221	11.5612
R12	INLKALAALAKRIL	-4.15639	13.5923
H8	INLKALAHLAKKIL	-4.29251	2.43123
H9	INLKALAAHAKKIL	-4.34942	8.40921
H3	INHKALAALAKKIL	-4.43765	11.0534
P2	IPLKALAALAKKIL	-4.48952	5.51399
V6	INLKAVAALAKKIL	-4.75993	1.6988
V3	INVKALAALAKKIL	-4.82531	7.9775
S9	INLKALAASAKKIL	-4.8979	1.85589
Y6	INLKAYAALAKKIL	-4.90393	25.7355
P3	INPKALAALAKKIL	-5.20682	11.7955
R13	INLKALAALAKKRL	-5.39476	1.73623
P4	INLPALAALAKKIL	-6.01408	6.24788
S8	INLKALASLAKKIL	-6.03292	5.3454
S13	INLKALAALAKKSL	-6.26991	0.974956
P9	INLKALAAPAKKIL	-6.87	4.09135
A3	INAKALAALAKKIL	-7.62202	12.4464
P10	INLKALAALPKKIL	-7.83702	5.15474
P8	INLKALAPLAKKIL	-8.53613	7.56027
P6	INLKAPAALAKKIL	-8.85395	9.38426
P7	INLKALPALAKKIL	-9.32222	11.0028
P11	INLKALAALAPKIL	-9.69527	12.7575
K3	INKKALAALAKKIL	-9.84082	30.8528
R6	INLKARAALAKKIL	-10.6069	2.33904
H10	INLKALAALHKKIL	-10.8779	17.9293
P14	INLKALAALAKKIP	-11.4473	11.4837
H14	INLKALAALAKKIH	-11.4515	11.9752
P13	INLKALAALAKKPL	-11.6187	14.7322
H6	INLKAHAALAKKIL	-12.6494	14.3094
S1	SNLKALAALAKKIL	-13.6432	45.9251
S6	INLKASAALAKKIL	-17.608	9.41195

## Sheet: Dmastoparan MDA-MB231 6.5uM
Peptide Name	Sequence	Average 6.5uM	Stdev 6.5uM
W5	INLKWLAALAKKIL	75.0546	2.98736
W2	IWLKALAALAKKIL	71.0873	4.57963
L2	ILLKALAALAKKIL	66.4277	5.24197
W7	INLKALWALAKKIL	63.7448	2.82054
L10	INLKALAALLKKIL	59.133	2.70292
L12	INLKALAALAKLIL	57.98	1.08609
V2	IVLKALAALAKKIL	57.3842	8.75673
V10	INLKALAALVKKIL	56.3569	4.80186
V9	INLKALAAVAKKIL	54.9878	34.612
L13	INLKALAALAKKLL	53.0508	0.873006
N4	INLNALAALAKKIL	48.5971	4.33199
N11	INLKALAALANKIL	47.9399	4.08543
H8	INLKALAHLAKKIL	47.2644	8.57158
G7	INLKALGALAKKIL	46.4562	2.02367
L7	INLKALLALAKKIL	45.1283	0.976597
W11	INLKALAALAWKIL	44.872	1.59226
I2	IILKALAALAKKIL	44.3253	1.75412
Q8	INLKALAQLAKKIL	44.1705	9.80986
W8	INLKALAWLAKKIL	43.2584	2.30373
Y7	INLKALYALAKKIL	42.3534	5.13803
Y2	IYLKALAALAKKIL	42.3011	6.0026
T2	ITLKALAALAKKIL	42.1276	3.04363
I7	INLKALIALAKKIL	42.0915	9.38289
W3	INWKALAALAKKIL	41.7933	0.776919
N12	INLKALAALAKNIL	41.6531	7.7084
P1	PNLKALAALAKKIL	40.6913	11.1488
L1	LNLKALAALAKKIL	40.3354	2.66836
L11	INLKALAALALKIL	39.3392	1.82749
W13	INLKALAALAKKWL	39.2704	2.3272
H7	INLKALHALAKKIL	38.8584	11.9303
I5	INLKILAALAKKIL	38.5647	6.70784
I10	INLKALAALIKKIL	38.4228	1.57456
N8	INLKALANLAKKIL	38.3123	2.12734
V1	VNLKALAALAKKIL	38.1363	6.76378
T7	INLKALTALAKKIL	37.9201	19.8199
S14	INLKALAALAKKIS	37.7557	11.3505
N5	INLKNLAALAKKIL	37.6427	2.07337
W12	INLKALAALAKWIL	37.5117	2.2238
V12	INLKALAALAKVIL	37.3738	4.02902
Y5	INLKYLAALAKKIL	37.2795	7.02266
K8	INLKALAKLAKKIL	37.1791	2.57928
V7	INLKALVALAKKIL	36.8349	10.1682
V11	INLKALAALAVKIL	36.6331	4.71983
Q1	QNLKALAALAKKIL	36.4836	10.6697
W6	INLKAWAALAKKIL	36.3409	5.28012
V13	INLKALAALAKKVL	36.1747	1.03987
P2	IPLKALAALAKKIL	36.0308	13.2857
K2	IKLKALAALAKKIL	35.9061	2.17115
S-Mas#2		35.8439	6.33896
Y12	INLKALAALAKYIL	35.4138	7.78685
G2	IGLKALAALAKKIL	35.2507	4.55809
L5	INLKLLAALAKKIL	34.6971	0.756497
Lab Mastoparan L		34.059	7.83056
T8	INLKALATLAKKIL	33.8758	16.4771
V8	INLKALAVLAKKIL	33.8482	10.8416
A12	INLKALAALAKAIL	33.7767	1.79841
Y8	INLKALAYLAKKIL	33.7351	6.89693
V3	INVKALAALAKKIL	33.4779	9.39795
S8	INLKALASLAKKIL	33.362	5.64957
Q5	INLKQLAALAKKIL	32.8839	2.8081
W4	INLWALAALAKKIL	32.4211	1.15688
T11	INLKALAALATKIL	32.0734	11.4164
W1	WNLKALAALAKKIL	31.7735	1.7801
L8	INLKALALLAKKIL	31.2637	3.20674
K5	INLKKLAALAKKIL	31.0266	0.303779
A11	INLKALAALAAKIL	30.898	6.67939
W14	INLKALAALAKKIW	30.752	1.47124
E13	INLKALAALAKKEL	30.4746	8.28583
R8	INLKALARLAKKIL	30.3387	4.5775
S2	ISLKALAALAKKIL	30.2996	0.669465
I12	INLKALAALAKIIL	30.2467	6.81225
E8	INLKALAELAKKIL	29.7199	2.36922
T13	INLKALAALAKKTL	29.7022	5.1094
Y13	INLKALAALAKKYL	29.6451	4.89837
Y1	YNLKALAALAKKIL	29.3164	4.38212
K7	INLKALKALAKKIL	29.2691	3.78454
P9	INLKALAAPAKKIL	28.1617	11.6911
Q11	INLKALAALAQKIL	28.0622	2.47036
R2	IRLKALAALAKKIL	27.7399	2.6493
G8	INLKALAGLAKKIL	27.5707	9.64386
E14	INLKALAALAKKIE	27.2863	14.1792
Y3	INYKALAALAKKIL	27.1913	4.09067
K1	KNLKALAALAKKIL	27.1427	2.31701
E2	IELKALAALAKKIL	26.8344	4.44838
S13	INLKALAALAKKSL	26.6607	0.267417
T5	INLKTLAALAKKIL	26.227	2.20406
W10	INLKALAALWKKIL	26.1675	1.91861
S6	INLKASAALAKKIL	25.7403	8.22395
T10	INLKALAALTKKIL	25.7381	14.4476
I14	INLKALAALAKKII	25.6309	8.80056
S-Mas#1		25.6182	7.64525
R11	INLKALAALARKIL	25.5844	0.643219
Q4	INLQALAALAKKIL	25.2964	0.289095
L4	INLLALAALAKKIL	25.2301	2.0383
G5	INLKGLAALAKKIL	24.9943	4.26286
Q12	INLKALAALAKQIL	24.7966	5.40079
Y11	INLKALAALAYKIL	24.7938	6.85005
H2	IHLKALAALAKKIL	24.5671	20.1227
I6	INLKAIAALAKKIL	24.5156	5.11656
R12	INLKALAALAKRIL	24.5113	4.32046
V5	INLKVLAALAKKIL	24.4447	13.7257
S5	INLKSLAALAKKIL	24.4016	1.09904
T12	INLKALAALAKTIL	24.2838	4.8867
A4	INLAALAALAKKIL	24.2785	1.9849
G1	GNLKALAALAKKIL	24.0628	10.9912
R1	RNLKALAALAKKIL	24.0094	5.81226
R4	INLRALAALAKKIL	23.9948	2.50343
T1	TNLKALAALAKKIL	23.8458	4.10706
R7	INLKALRALAKKIL	23.82	3.6691
V4	INLVALAALAKKIL	23.4414	11.1538
H9	INLKALAAHAKKIL	23.4129	10.341
I4	INLIALAALAKKIL	23.4081	6.52943
S1	SNLKALAALAKKIL	23.3058	2.15427
I8	INLKALAILAKKIL	23.157	3.43434
Q9	INLKALAAQAKKIL	23.0468	14.0844
T9	INLKALAATAKKIL	22.8044	16.402
Q2	IQLKALAALAKKIL	22.6328	9.09274
H12	INLKALAALAKHIL	22.2678	13.3789
Y4	INLYALAALAKKIL	22.1984	8.82504
E12	INLKALAALAKEIL	21.9673	18.5135
A2	IALKALAALAKKIL	21.3747	13.7135
E5	INLKELAALAKKIL	21.3719	17.2422
I11	INLKALAALAIKIL	21.3236	6.28781
E7	INLKALEALAKKIL	20.9661	11.6535
S7	INLKALSALAKKIL	20.653	1.83068
G14	INLKALAALAKKIG	20.1112	15.8607
Q7	INLKALQALAKKIL	19.9281	16.175
S12	INLKALAALAKSIL	19.8942	1.28224
A1	ANLKALAALAKKIL	19.4113	2.58056
K3	INKKALAALAKKIL	18.9326	6.31092
S4	INLSALAALAKKIL	18.5971	1.70665
N3	INNKALAALAKKIL	18.2972	11.8586
N1	NNLKALAALAKKIL	18.2539	16.0147
I9	INLKALAAIAKKIL	17.8286	2.61124
I3	INIKALAALAKKIL	17.6712	6.98255
T4	INLTALAALAKKIL	17.6285	4.63503
Y14	INLKALAALAKKIY	17.4955	5.81767
N7	INLKALNALAKKIL	17.3698	3.6974
W9	INLKALAAWAKKIL	17.3254	1.06983
E11	INLKALAALAEKIL	16.8016	5.20657
G4	INLGALAALAKKIL	16.351	8.21068
A13	INLKALAALAKKAL	16.3362	0.831108
P3	INPKALAALAKKIL	16.2906	5.67019
E4	INLEALAALAKKIL	16.2893	10.3144
Y9	INLKALAAYAKKIL	16.1997	11.2856
T14	INLKALAALAKKIT	16.167	12.5056
K14	INLKALAALAKKIK	16.1245	1.16753
K13	INLKALAALAKKKL	15.6338	3.57769
S11	INLKALAALASKIL	15.4069	2.89375
Y6	INLKAYAALAKKIL	15.3823	7.99859
G6	INLKAGAALAKKIL	14.9228	19.6389
N13	INLKALAALAKKNL	14.8316	16.6052
A9	INLKALAAAAKKIL	14.7465	2.12595
H1	HNLKALAALAKKIL	14.4016	12.8329
E1	ENLKALAALAKKIL	14.235	4.7549
K10	INLKALAALKKKIL	13.9862	2.89989
G10	INLKALAALGKKIL	13.6825	7.90048
R5	INLKRLAALAKKIL	13.5823	11.6314
G11	INLKALAALAGKIL	13.4019	5.55975
Y10	INLKALAALYKKIL	13.0011	10.1763
K9	INLKALAAKAKKIL	12.9873	2.37365
S10	INLKALAALSKKIL	12.3975	0.935857
A3	INAKALAALAKKIL	12.125	4.41683
G13	INLKALAALAKKGL	11.7126	8.78183
N14	INLKALAALAKKIN	10.9771	2.25502
S9	INLKALAASAKKIL	10.88	0.161028
P10	INLKALAALPKKIL	10.5225	13.1368
A6	INLKAAAALAKKIL	10.1494	1.83804
Q10	INLKALAALQKKIL	8.62918	3.41182
P11	INLKALAALAPKIL	8.56168	15.0976
R13	INLKALAALAKKRL	8.26636	4.2343
V6	INLKAVAALAKKIL	8.22643	17.1153
P14	INLKALAALAKKIP	7.96746	8.75178
S3	INSKALAALAKKIL	7.91451	1.28744
R9	INLKALAARAKKIL	7.8657	4.91071
Q3	INQKALAALAKKIL	7.71864	6.0106
T3	INTKALAALAKKIL	7.58422	6.75313
T6	INLKATAALAKKIL	7.56489	4.63447
H13	INLKALAALAKKHL	7.4817	13.2333
N6	INLKANAALAKKIL	7.23465	5.49917
R10	INLKALAALRKKIL	7.1022	2.26028
R14	INLKALAALAKKIR	6.63611	2.36779
E6	INLKAEAALAKKIL	6.57359	13.3418
K6	INLKAKAALAKKIL	6.37337	1.27495
Q14	INLKALAALAKKIQ	6.26584	7.43612
V14	INLKALAALAKKIV	5.9157	5.496
N9	INLKALAANAKKIL	5.76113	18.001
A14	INLKALAALAKKIA	5.72045	1.94505
E9	INLKALAAEAKKIL	5.00108	1.47601
R6	INLKARAALAKKIL	4.75457	3.66539
P5	INLKPLAALAKKIL	4.38733	22.4265
H11	INLKALAALAHKIL	3.7024	21.2187
E10	INLKALAALEKKIL	3.36357	4.66052
G3	INGKALAALAKKIL	2.14829	5.5916
E3	INEKALAALAKKIL	1.86732	9.81227
G12	INLKALAALAKGIL	1.2507	6.63695
H5	INLKHLAALAKKIL	1.05379	20.9231
R3	INRKALAALAKKIL	-0.180776	18.8594
G9	INLKALAAGAKKIL	-1.47756	10.3413
Q13	INLKALAALAKKQL	-2.20844	10.1395
P4	INLPALAALAKKIL	-2.89623	24.0319
N10	INLKALAALNKKIL	-4.59122	10.1375
H6	INLKAHAALAKKIL	-7.43799	12.1699
H4	INLHALAALAKKIL	-7.91757	28.4223
P12	INLKALAALAKPIL	-9.31383	6.89532
P7	INLKALPALAKKIL	-9.35012	22.2839
H3	INHKALAALAKKIL	-10.72	19.8683
H14	INLKALAALAKKIH	-11.661	11.3455
P8	INLKALAPLAKKIL	-14.3121	19.6749
H10	INLKALAALHKKIL	-16.5599	22.1329
Q6	INLKAQAALAKKIL	-16.938	10.9561
P6	INLKAPAALAKKIL	-18.4666	24.6706
P13	INLKALAALAKKPL	-19.1656	27.8932

## Sheet: Fig3A
Model	Descriptor	Replicate 1	Replicate 2	Replicate 3
Random Forest	Modlamp	0.604	0.574	0.561
Random Forest	Inductive	0.611	0.514	0.486
Random Forest	iFeat	0.654	0.624	0.611
Random Forest	ESM	0.55	0.514	0.496
Random Forest	AutoEncoder	0.504	0.474	0.461
XGBoost	Modlamp	0.636	0.586	0.571
XGBoost	Inductive	0.591	0.494	0.466
XGBoost	iFeat	0.602	0.586	0.581
XGBoost	ESM	0.536	0.486	0.471
XGBoost	AutoEncoder	0.528	0.394	0.362
MLP	Modlamp	0.632	0.616	0.611
MLP	Inductive	0.636	0.586	0.571
MLP	iFeat	0.674	0.644	0.631
MLP	ESM	0.636	0.586	0.571
MLP	AutoEncoder	0.651	0.554	0.526

## Sheet: Fig3B
Peptide_Name	True_Value	Mean_Prediction	Std_Deviation	Run1_Prediction	Run2_Prediction	Run3_Prediction	Run4_Prediction	Run5_Prediction	Rank_By_MeanPred	Rank_By_TrueValue
T5	39.042	32.9783	3.69281	30.0903	40.2456	30.8715	31.9085	31.7755	24	14
I12	44.3343	52.2645	5.19882	55.2461	45.3243	55.499	58.4299	46.8231	4	7
R12	35.2659	39.7298	3.16342	40.2614	45.2793	36.4394	36.8791	39.7897	12	17
R5	27.1833	35.8738	3.36759	34.527	39.202	36.4473	30.1119	39.0807	17	26
Y6	22.8055	28.542	3.08108	24.4552	33.8308	28.2264	27.0266	29.1712	30	31
S4	28.0357	33.2051	4.50588	37.8588	26.2516	38.092	30.4489	33.374	22	24
P12	0	21.2157	3.37224	22.4546	22.2645	19.4294	26.0103	15.9198	40	41
G12	17.8169	36.5481	1.99586	36.3131	36.9794	37.6539	38.8639	32.93	16	34
Y3	39.9685	28.5299	3.84709	23.7885	32.5082	25.8384	26.9047	33.61	31	12
I9	25.9927	29.1369	2.10545	26.2648	31.4159	28.2118	28.0639	31.7281	29	30
V12	51.0657	63.3962	4.73869	65.7322	57.0017	70.1497	64.9372	59.16	2	4
S5	26.0666	33.4614	1.22372	34.107	31.6059	33.2804	33.0108	35.3032	20	29
E3	14.5974	21.5362	1.56252	24.3753	21.0572	19.5858	21.4529	21.2097	39	36
N10	9.75369	20.1403	3.42054	18.7146	24.6315	22.5374	14.6134	20.2045	41	38
Y12	47.3973	52.0573	3.16238	55.3431	46.9607	49.917	54.6832	53.3821	5	5
E10	7.89149	23.6202	3.85757	23.0966	30.5465	24.3559	19.7891	20.3128	36	39
S11	28.2862	32.2541	2.13203	29.8014	31.3192	33.5961	30.833	35.7207	26	23
H5	26.5106	42.8745	4.1566	39.8076	50.7222	41.9046	39.0727	42.8653	10	28
E5	15.4865	34.7609	4.85641	30.6904	44.2702	32.5997	33.7875	32.4568	18	35
Q1	44.2177	31.9876	2.29973	35.792	32.538	30.2367	29.0714	32.3	27	9
I14	33.7751	33.4318	3.83985	27.7294	35.9819	31.5675	32.887	38.9933	21	19
K5	39.1552	37.9903	4.92964	28.6021	38.3114	39.6872	40.406	42.9451	14	13
T3	21.7833	24.8531	2.49394	28.9269	26.2163	22.1326	22.6136	24.3762	34	32
K1	35.9182	37.5624	1.94927	40.5247	35.8274	35.4248	36.9616	39.0732	15	15.5
R7	35.9182	29.8168	4.04646	37.6098	26.4462	29.3596	28.7581	26.9102	28	15.5
Q3	20.3646	28.1099	4.72971	37.3937	27.0356	24.2929	25.532	26.2953	32	33
W2	98.3458	72.1753	4.24123	78.3033	73.4938	65.0652	71.8675	72.1469	1	1
V8	43.0954	46.3956	2.69246	46.3961	51.0283	46.447	42.6733	45.4332	9	10
S7	34.1343	33.0972	5.54063	43.192	26.7928	32.1388	29.822	33.5405	23	18
Y14	29.2623	34.1818	3.67989	30.2421	34.5243	30.1907	36.0588	39.8929	19	22
Q9	30.6331	14.212	3.8145	21.6374	13.9604	11.975	12.169	11.3183	42	21
V7	57.1739	48.3254	2.76853	48.9504	52.3597	48.8531	43.7411	47.7228	8	3
H10	0	23.109	4.73037	14.6849	27.6359	26.7882	21.3654	25.0705	37	41
A12	42.9356	50.0476	4.14488	52.5145	44.1764	51.6127	55.5061	46.4284	6	11
N5	45.6062	38.1848	2.48136	39.4209	39.3808	37.2952	33.8186	41.0084	13	6
V10	85.9235	52.3127	2.49792	55.7106	52.5381	51.6091	48.1285	53.5772	3	2
G6	27.1038	24.418	4.77271	19.9395	23.4203	25.9478	32.8222	19.9603	35	27
N14	0	22.0007	2.43375	26.3665	20.997	19.5329	20.3169	22.79	38	41
T10	27.2715	32.3578	3.10356	32.4937	38.1133	31.8354	29.2668	30.0798	25	25
I4	30.9221	42.2457	1.62871	45.2512	42.2909	41.1545	40.5183	42.0137	11	20
K2	44.3131	48.8091	1.4441	50.0347	49.0126	46.5113	47.9732	50.5136	7	8
G9	11.2187	25.8744	4.15157	22.3351	25.4778	27.6512	32.7851	21.1226	33	37

## Sheet: Fig3C
Peptide_Name	True_Value	Mean_Prediction	Std_Deviation	Run1_Prediction	Run2_Prediction	Run3_Prediction	Run4_Prediction	Run5_Prediction	Rank_By_MeanPred	Rank_By_TrueValue
R3	-2.84551	1.37976	0.501798	1.27251	1.12497	2.33007	0.854908	1.31632	33	35
Y10	11.2083	8.65053	1.15753	10.2829	7.48771	7.74428	9.80857	7.9292	13	15
I7	39.466	19.3499	1.06468	21.2211	18.7672	18.1906	19.7725	18.7981	7	3
W7	70.534	57.4937	1.40589	59.6718	56.9059	57.2006	55.4548	58.2355	1	1
Q1	13.6421	6.64442	0.595917	6.55157	7.07859	6.0535	5.99523	7.54321	19	10
G3	8.74478	4.16426	1.24294	3.92197	4.04762	5.89842	4.83665	2.11664	25	17
R8	4.89932	4.10932	1.14875	4.24969	3.55859	4.14998	6.05558	2.53276	26	23
S13	-6.26991	2.53025	0.676579	3.07335	1.73444	1.8627	3.48609	2.49466	28	39
W14	13.9862	12.3638	1.675	13.6772	12.2784	9.20823	12.8372	13.8178	10	9
A4	11.5193	8.62664	1.67093	5.9771	8.39061	8.10492	10.9656	9.69491	14	14
V14	3.08214	8.954	1.06447	8.29271	7.87755	10.0985	8.11406	10.3872	11	27
E1	8.36871	7.87129	0.68277	8.12333	8.46175	8.47801	7.64693	6.64644	17	18
K10	0.0555905	8.11901	1.53611	9.29247	5.73762	8.95828	6.89306	9.71361	16	31
H1	0.935915	1.84622	1.08761	1.49057	3.99156	0.982961	1.30839	1.45761	31	29
I9	12.8506	7.19418	0.927737	6.85403	6.34608	7.16856	6.63255	8.96969	18	11
N3	-0.805415	5.59979	0.479878	5.93999	5.4098	6.26112	5.53527	4.85276	20	33
R2	6.82341	8.88375	2.55935	7.22382	12.5405	5.08242	9.26367	10.3083	12	20
V5	6.23457	24.89	1.2018	26.2837	25.5145	24.0333	25.6284	22.99	5	21
H13	-0.415998	0.432277	0.139639	0.540396	0.378035	0.647544	0.310054	0.285357	38	32
P10	-7.83702	0.397892	0.0968082	0.510483	0.399173	0.500954	0.293208	0.28564	40	40
V8	11.0844	18.4943	1.76783	21.3651	19.2097	18.2153	17.6549	16.0265	8	16
I10	25.836	33.6021	1.00487	34.0395	33.2183	34.121	31.8535	34.7782	3	6
K9	-2.72582	0.444967	0.11551	0.578887	0.348109	0.547824	0.472546	0.277467	37	34
L7	35.4322	24.1906	1.83505	26.7131	21.9169	22.288	25.4159	24.6189	6	4
W11	64.4734	32.8604	3.89191	31.2041	26.661	37.3338	32.4506	36.6525	4	2
P6	-8.85395	0.360145	0.0808173	0.454719	0.333973	0.451387	0.311628	0.249019	42	41
N8	16.8851	8.50425	0.71585	8.07569	8.37109	9.80915	8.56964	7.69569	15	8
E6	3.21122	1.78369	0.445451	2.46169	1.219	2.09939	1.67379	1.46458	32	25
S4	7.69958	2.24315	0.377787	1.81396	1.90086	2.1227	2.68856	2.68965	29	19
Q10	12.3938	4.8369	1.24973	6.71666	4.35933	5.63944	3.03702	4.43207	24	12
P14	-11.4473	0.467803	0.149698	0.689429	0.511339	0.537149	0.312359	0.288742	36	42
G6	3.25602	3.94434	0.586552	4.25464	4.03222	4.54101	4.0655	2.82831	27	24
R9	5.88668	0.385293	0.0864379	0.518119	0.320863	0.444589	0.365574	0.277317	41	22
I8	17.9616	18.1661	1.2255	20.3785	17.1828	16.9832	18.4947	17.7914	9	7
N10	1.8653	4.86366	0.6187	5.66114	5.0891	4.51003	3.86639	5.19161	23	28
E5	3.13524	4.87075	1.19408	3.82467	6.36798	4.48527	6.18741	3.4884	22	26
S9	-4.8979	0.415167	0.0945542	0.521028	0.321918	0.509701	0.432741	0.290447	39	37
H12	0.531548	2.19145	1.41668	0.527737	1.93883	2.68482	4.62737	1.17849	30	30
Q12	-3.93378	5.50418	1.36051	4.66219	7.13678	4.05644	4.49694	7.16857	21	36
Y9	11.8226	1.16521	0.35647	1.04927	1.70089	1.29137	1.18384	0.600677	34	13
W4	30.4839	52.2454	3.94783	56.2443	49.5426	57.3728	47.0704	50.9967	2	5
R13	-5.39476	0.538926	0.0504969	0.624265	0.46738	0.543408	0.53876	0.520816	35	38

## Sheet: Fig3D
Feature	Mean Absolute SHAP Value
Mol. Wt.	0.043194
Length	0.04124
Cross Correlation	0.0328
Charge Density	0.02594
Auto Correlation	0.020792
Moment	0.020514

## Sheet: Fig 4C
Threshold	12-mer PDB Count (log)	12-mer Investigated Count (log)	Coverage (%age)
>40%	5.50666	4.82208	32.5125
>45%	4.97742	4.69461	46.95
>50%	4.6155	4.37535	57.5577
>55%	4.20306	4.01782	65.2455
>60%	3.53933	3.57981	69.2663
>65%	2.59034	2.38561	70.0286
>70%	1.07689	1.07918	80

## Sheet: Fig 4A,B,D,E,F; Fig5G
All visualization landscapes plot such as the ones A, B, D, E, F as well as Fig 5G Supplemental Figures 1, 3, 8-11,14-17, 22-24 which depend on the PDBlarge, PDB12mer, and GEN12mer datasets are provided in Zenodo. This is accessible at https://zenodo.org/records/17416612

## Sheet: Fig5ABC
Top-k size	Metric	PDBlarge	PDB12mer	Gen12mer
100	Dataset Mean	31.4	32.47	36.12
	Replicates (First)	(60.233, 54.41, 51.587)	(59.138, 54.32, 52.502)	(56.433, 51.92, 50.407)
	Replicates (Top)	(66.788, 64.83, 65.872)	(66.232, 63.7, 64.168)	(67.774, 65.21, 65.646)
	Dataset Top-K	68.2	69.8	73
1000	Dataset Mean	31.4	32.47	36.12
	Replicates (First)	(51.697, 49.01, 49.323)	(50.288, 48.33, 49.372)	(50.22, 47.98, 48.74)
	Replicates (Top)	(52.158, 50.2, 51.242)	(53.066, 50.7, 51.334)	(53.787, 51.1, 51.413)
	Dataset Top-K	67.9	66.8	67.8
50000	Dataset Mean	31.4	32.47	36.12
	Replicates (First)	(50.317, 47.63, 47.943)	(51.66, 48.0, 47.34)	(49.938, 47.98, 49.022)
	Replicates (Top)	(51.86, 48.2, 47.54)	(53.622, 49.7, 48.778)	(50.45, 51.01, 51.57)
	Dataset Top-K	58.8	55	57

[truncated: 46 more sheets: Fig5DEF, Fig 6, PDBlarge motifs, Supp. Fig 12, Peptide 96 IC50 Fig 7-rep1, Peptide 105&107 IC50 Fig7-rep1, Peptide 106,109 IC50 Fig7-rep1, Peptide 57&82 IC50 Fig7-rep1, Peptide 37&63 IC50 Fig7-rep1, Peptide 24&29 IC50 Fig7-rep1, Peptide 13&20 IC50 Fig7-rep1, Peptide 11&12 IC50 Fig7-rep1, Peptide 105&107 IC50 Fig7-rep2, Peptide 106&109 IC50 Fig7-rep2, Peptide 57&82 IC50 Fig7-rep2, Peptide 37&63 IC50 Fig7-rep2, Peptide 24&29 IC50 Fig7-rep2, Peptide 13&20 IC50 Fig7-rep2, Peptide 11&12 IC50 Fig7-rep2, MCF10A Peptide11&29 Fig8 rep1 …]
